# Supplementary material for: Quantitative Phase Imaging as Sensitive Screening Method for Nanoparticle-Induced Cytotoxicity Assessment
Source: Cells. 2024 Apr 17;13(8):697. doi: 10.3390/cells13080697 (PMC11049110; doi:10.3390/cells13080697)
Supplement: Supplementary file 1 [file cells-13-00697-s001.zip]

Archive with 1 entries (1 files):
- cells-2926204-supplementary.pdf
